# Supplementary material for: RNA Sequencing of Sperm from Healthy Cattle and Horses Reveals the Presence of a Large Bacterial Population
Source: Curr Issues Mol Biol. 2024 Sep 19;46(9):10430–43. doi: 10.3390/cimb46090620 (PMC11430805; doi:10.3390/cimb46090620)
Supplement: Supplementary file 1 [file cimb-46-00620-s001.zip]

Archive with 4 entries (4 files):
- SuppFile_2.xlsx
- __MACOSX/._SuppFile_2.xlsx
- SuppFile_1.xlsx
- __MACOSX/._SuppFile_1.xlsx
