# Supplementary material for: RNA Sequencing of Sperm from Healthy Cattle and Horses Reveals the Presence of a Large Bacterial Population
Source: Curr Issues Mol Biol. 2024 Sep 19;46(9):10430–43. doi: 10.3390/cimb46090620 (PMC11430805; doi:10.3390/cimb46090620)
Supplement: Supplementary file 1 [file cimb-46-00620-s001.zip › SuppFile_2.xlsx]

## Sheet: Genera
Genera	% Horse 1	% Horse 2	% Horse 3	% Horse 4
Acinetobacter	0.15	0.67	0.06	0
Anaerococcus	1.05	1.04	1.03	0
Aquabacterium	0	0	0	20.62
Bacillus	0.2	0.3	1.5	1.37
Bacteroides	1.74	0.32	0.05	0
Bosea	0	0.03	0.06	0.23
Bradyrhizobium	0	0	0.01	0
Brevibacillus	0.64	0.58	3.4	3.95
Brevibacterium	0	0	0.09	0
Brevundimonas	0.07	0.17	0.69	0.17
Brucepastera	0	0	0.12	0
Burkholderia	0.14	0.33	0.04	0.54
Campylobacter	0.54	0.05	0.15	0
Chryseobacterium	0	0	0.71	0
Clostridium	0	0.11	0.01	0.06
Corynebacterium	2.71	8.07	1.73	0.49
Croceicoccus	0.01	0	0	0
Cupriavidus	0	0	0.07	0
Cutibacterium	1.31	1.17	2.19	0.49
Cytobacillus	1.01	1.68	9.54	6.35
Delftia	0	0	0	0.4
Dermacoccus	0.14	0.11	0.43	0.06
Desulfobulbus	0.05	0	0	0
Dialister	0	0	0.01	0
Enterococcus	0.29	0	0	0
Epilithonimonas	1.42	0	1.03	0
Escherichia	3.92	7.18	3.63	7.6
Ezakiella	2.75	2.4	3.12	0.18
Fastidiosipila	0	0	0.03	0
Fenollaria	0	0.24	0.28	0
Finegoldia	0.2	0.19	0.7	0
Fusobacterium	0.11	0.2	0.15	0
Granulicatella	0.9	0.39	0.56	0
Herbaspirillum	0	0	0.12	0
Hydrogenophilus	0	0.02	0	0
Hymenobacter	0	0	0.02	0
Jonquetella	0.11	0	0.04	0
Kocuria	0.3	0	0.85	0.08
Lactobacillus	0.31	1	1.37	0
Lawsonella	0.68	0	0.27	0
Massilia	0.99	0	0	10.72
Mesomycoplasma	0.17	0	0	0
Metabacillus	0	0	0.08	0.09
Methylobacterium	0.08	0.15	0.48	0.15
Methylorubrum	0.05	0.1	0.34	0.06
Micrococcus	0	0.19	0.31	0.23
Mobiluncus	0	0	0.03	0
Mogibacterium	0	0.06	0.05	0
Moraxella	0.12	0.14	0.07	0.06
Mycobacterium	0	0	0.02	0
Neomicrococcus	0	0	0.05	0
Niallia	0	0	0.06	0.06
Oligella	0.14	0	0	0
Paenibacillus	0.95	2.46	6.52	10.52
Paraburkholderia	1.73	1.6	0.36	2.97
Paracoccus	0	0.02	0.04	0
Paraglaciecola	0.44	0.39	0.03	0.16
Parvimonas	0.4	0.49	0.39	0
Peptoniphilus	0.04	0.3	0.34	0
Peptostreptococcus	0.02	0.1	0.06	0
Petrimonas	0	0.65	0	0
Porphyromonas	5.17	14.23	27.18	3.39
Prevotella	0.3	0	0	0
Priestia	0	0	0.02	0.02
Proteiniphilum	0.3	0	0	0
Pseudocnuella	0	0	0	1.08
Pseudomonas	1.54	0.79	0.11	0.16
Pseudonocardia	0.15	0	0	0
Pyramidobacter	0.33	0.02	0.13	0.03
Ralstonia	0.57	0.41	0.14	0.81
Rothia	0.07	0	0	0
Ruthenibacterium	0.14	0	0	0
Sphingobium	0	0.04	0.17	0.17
Sphingomonas	1.99	3.6	4.13	6.71
Sphingopyxis	0	0	0.01	0
Staphylococcus	25.19	44.75	18.96	18.1
Stenotrophomonas	0.18	0.19	0.05	0.61
Streptobacillus	0	0.07	0.08	0
Streptococcus	0.81	2.09	3.26	0
Stutzerimonas	0	0	0.03	0
Treponema	37.39	0.91	2.42	1.33

## Sheet: Species
Species	% Horse 1	% Horse 2	% Horse 3	% Horse 4
Acinetobacter johnsonii	0.15	0.67	0.06	0
Anaerococcus mediterraneensis	1.05	1.04	0.97	0
Anaerococcus prevotii	0	0	0.06	0
Aquabacterium olei	0	0	0	20.62
Bacillus sp. Y1	0.2	0.3	1.5	1.37
Bacteroides heparinolyticus	0.19	0.32	0.05	0
Bacteroides xylanisolvens	1.55	0	0	0
Bosea sp. RAC05	0	0.03	0.04	0.15
Bosea sp. Tri-49	0	0	0.02	0.08
Bradyrhizobium sp. SK17	0	0	0.01	0
Brevibacillus agri	0	0	0.02	0.04
Brevibacillus brevis	0	0	0.04	0.07
Brevibacillus choshinensis	0.64	0.58	3.18	3.66
Brevibacillus composti	0	0	0.02	0
Brevibacillus formosus	0	0	0.07	0.12
Brevibacillus sp. BB3-R1	0	0	0.06	0.06
Brevibacterium casei	0	0	0.04	0
Brevibacterium sp. CS2	0	0	0.05	0
Brevundimonas albigilva	0	0	0.57	0
Brevundimonas nasdae	0.07	0.1	0.11	0.17
Brevundimonas sp. DS20	0	0.07	0	0
Brucepastera parasyntrophica	0	0	0.12	0
Burkholderia contaminans	0.14	0.33	0.04	0.54
Campylobacter sputorum	0.07	0.05	0.15	0
Campylobacter ureolyticus	0.47	0	0	0
Chryseobacterium manosquense	0	0	0.71	0
Clostridium botulinum	0	0.1	0	0
Clostridium saccharobutylicum	0	0.01	0.01	0.06
Corynebacterium genitalium	0	0	0.08	0
Corynebacterium ihumii	0	0	0.17	0
Corynebacterium jeikeium	0	6.92	0	0
Corynebacterium kefirresidentii	0.53	0.29	0.21	0
Corynebacterium maris	0.11	0	0.01	0
Corynebacterium resistens	0	0.28	0	0
Corynebacterium sanguinis	0	0	0.29	0
Corynebacterium stationis	0.66	0	0	0
Corynebacterium tuberculostearicum	0.86	0.55	0.92	0.49
Corynebacterium uterequi	0	0.03	0.05	0
Corynebacterium variabile	0.55	0	0	0
Croceicoccus marinus	0.01	0	0	0
Cupriavidus pauculus	0	0	0.07	0
Cutibacterium acnes	1.13	1.08	1.93	0.49
Cutibacterium granulosum	0.06	0	0.13	0
Cutibacterium sp. CBA3108	0.12	0.09	0.13	0
Cytobacillus firmus	0	0	0.03	0
Cytobacillus oceanisediminis	1.01	1.68	9.51	6.35
Delftia acidovorans	0	0	0	0.4
Dermacoccus nishinomiyaensis	0.14	0.11	0.43	0.06
Desulfobulbus oralis	0.05	0	0	0
Dialister pneumosintes	0	0	0.01	0
Enterococcus faecalis	0.29	0	0	0
Epilithonimonas vandammei	1.42	0	1.03	0
Escherichia coli	3.92	7.18	3.63	7.6
Ezakiella coagulans	1.59	0.73	1.37	0
Ezakiella massiliensis	1.15	1.67	1.75	0.18
Fastidiosipila sanguinis	0	0	0.03	0
Fenollaria sporofastidiosus	0	0.24	0.28	0
Finegoldia magna	0.2	0.19	0.7	0
Fusobacterium necrophorum	0.11	0.2	0.15	0
Granulicatella elegans	0.9	0.39	0.56	0
Herbaspirillum huttiense	0	0	0.12	0
Hydrogenophilus thermoluteolus	0	0.02	0	0
Hymenobacter sp. S2-20-2	0	0	0.02	0
Jonquetella anthropi	0.11	0	0.04	0
Kocuria palustris	0	0	0.07	0
Kocuria rhizophila	0	0	0.05	0.05
Kocuria rosea	0	0	0.01	0.03
Kocuria varians	0.3	0	0.72	0
Lactobacillus iners	0.31	1	1.37	0
Lawsonella clevelandensis	0.68	0	0.27	0
Massilia oculi	0	0	0	2.49
Massilia sp. H6	0.99	0	0	2.51
Massilia sp. LPB0304	0	0	0	1.1
Massilia sp. NP310	0	0	0	2.34
Massilia sp. WG5	0	0	0	2.28
Mesomycoplasma ovipneumoniae	0.17	0	0	0
Metabacillus litoralis	0	0	0.08	0.09
Methylobacterium aquaticum	0	0	0.2	0
Methylobacterium brachiatum	0.08	0.15	0.16	0.15
Methylobacterium currus	0	0	0.11	0
Methylobacterium organophilum	0	0	0.01	0
Methylorubrum extorquens	0	0	0.1	0
Methylorubrum populi	0.05	0.1	0.23	0.06
Methylorubrum sp. B1-46	0	0	0.01	0
Micrococcus luteus	0	0.19	0.31	0.23
Mobiluncus curtisii	0	0	0.03	0
Mogibacterium diversum	0	0.04	0.04	0
Mogibacterium pumilum	0	0.02	0.01	0
Moraxella osloensis	0.12	0.14	0.07	0.06
Mycobacterium xenopi	0	0	0.02	0
Neomicrococcus aestuarii	0	0	0.05	0
Niallia sp. RD1	0	0	0.06	0.06
Oligella ureolytica	0.14	0	0	0
Paenibacillus albicereus	0.02	0.04	0.11	0.18
Paenibacillus glucanolyticus	0	0	0.02	0
Paenibacillus naphthalenovorans	0	0	0.01	0
Paenibacillus sp. B01	0.93	2.42	6.37	10.33
Paenibacillus sp. RUD330	0	0	0.01	0
Paenibacillus urinalis	0	0	0.01	0
Paraburkholderia fungorum	1.73	1.6	0.36	2.97
Paracoccus sanguinis	0	0.02	0.01	0
Paracoccus yeei	0	0	0.03	0
Paraglaciecola sp. L1A13	0.44	0.39	0.03	0.16
Parvimonas micra	0.4	0.49	0.39	0
Peptoniphilus harei	0	0.26	0.29	0
Peptoniphilus sp. CBA3646	0.04	0.04	0.05	0
Peptostreptococcus sp. CBA3647	0.02	0.1	0.06	0
Petrimonas mucosa	0	0.65	0	0
Porphyromonas asaccharolytica	0.32	0.2	0.18	0.05
Porphyromonas cangingivalis	2.09	10.68	23.72	2.91
Porphyromonas crevioricanis	0.17	0	0	0
Porphyromonas endodontalis	0	0.18	0	0
Porphyromonas gingivalis	0.18	0.88	0.21	0
Porphyromonas somerae	2.41	2.29	3.07	0.43
Prevotella jejuni	0.3	0	0	0
Priestia megaterium	0	0	0.02	0.02
Proteiniphilum propionicum	0.3	0	0	0
Pseudocnuella soli	0	0	0	1.08
Pseudomonas lurida	0	0	0.01	0
Pseudomonas protegens	0	0	0	0.16
Pseudomonas putida	0	0	0.1	0
Pseudomonas sp. 02C 26	0.51	0	0	0
Pseudomonas sp. S07E 245	1.03	0.79	0	0
Pseudonocardia petroleophila	0.15	0	0	0
Pyramidobacter piscolens	0.33	0.02	0.13	0.03
Ralstonia insidiosa	0.34	0.21	0.06	0.45
Ralstonia pickettii	0.23	0.2	0.08	0.36
Rothia mucilaginosa	0.07	0	0	0
Ruthenibacterium lactatiformans	0.14	0	0	0
Sphingobium baderi	0	0	0.08	0.07
Sphingobium cloacae	0	0.04	0.06	0.08
Sphingobium sp. Cam5-1	0	0	0	0.02
Sphingobium yanoikuyae	0	0	0.03	0
Sphingomonas aliaeris	0	0	0	0
Sphingomonas hankookensis	0	0.01	0.02	0.03
Sphingomonas insulae	0	0	0	0
Sphingomonas koreensis	0.78	1.29	2.11	3.75
Sphingomonas melonis	0.78	0.91	1.76	2.3
Sphingomonas naphthae	0	0	0.01	0.02
Sphingomonas paucimobilis	0.31	1.31	0.1	0.5
Sphingomonas sanguinis	0	0	0.01	0
Sphingomonas sp. AAP5	0	0	0.01	0.03
Sphingomonas sp. FARSPH	0.07	0.04	0.04	0
Sphingomonas sp. J315	0	0	0.01	0.02
Sphingomonas sp. LK11	0.05	0	0.05	0
Sphingomonas sp. NIC1	0	0.03	0.02	0.07
Sphingopyxis sp. 113P3	0	0	0.01	0
Staphylococcus aureus	24.61	43.58	18.56	18.1
Staphylococcus capitis	0	0	0.12	0
Staphylococcus epidermidis	0.44	0.8	0.18	0
Staphylococcus hominis	0	0	0.09	0
Staphylococcus pettenkoferi	0	0	0.02	0
Staphylococcus warneri	0.15	0.37	0	0
Stenotrophomonas maltophilia	0.18	0.19	0.05	0.61
Streptobacillus moniliformis	0	0.07	0.08	0
Streptococcus agalactiae	0	1.55	2.47	0
Streptococcus anginosus	0.62	0.45	0.63	0
Streptococcus equi	0.1	0.03	0.02	0
Streptococcus equinus	0	0	0.07	0
Streptococcus pyogenes	0.09	0.06	0.07	0
Stutzerimonas stutzeri	0	0	0.03	0
Treponema brennaborense	1.83	0	0.13	0
Treponema denticola	0.53	0	0	0
Treponema pedis	0.6	0.02	0.04	0.05
Treponema phagedenis	34.42	0.9	2.25	1.28
