# Supplementary material for: RNA Sequencing of Sperm from Healthy Cattle and Horses Reveals the Presence of a Large Bacterial Population
Source: Curr Issues Mol Biol. 2024 Sep 19;46(9):10430–43. doi: 10.3390/cimb46090620 (PMC11430805; doi:10.3390/cimb46090620)
Supplement: Supplementary file 1 [file cimb-46-00620-s001.zip › SuppFile_1.xlsx]

## Sheet: Genera
Genera	% Bull 1	% Bull 2	% Bull 3	% Bull 4
Achromobacter	0.14	0.21	0	0
Acidovorax	0	0	0	0.08
Acinetobacter	0.78	0.66	0.65	0.69
Actinomyces	0	0.04	0.04	0
Agrobacterium	0.07	0	0	0
Bacillus	0.13	0.62	0.03	0
Bacteroides	0.09	0	0	0
Bifidobacterium	0	0.11	0.17	0.09
Bosea	0	0.2	0	0
Bradyrhizobium	0.24	0.29	0.42	0.26
Brevibacillus	0	0.82	0	0
Brevibacterium	0.11	0	0	0
Brevundimonas	0.78	0.53	0.46	0.54
Burkholderia	1.01	0.31	0.36	0.77
Chryseobacterium	0.04	0.1	0.12	0.74
Clostridium	0.11	0.2	0	0.05
Comamonas	0	0.14	0.14	0
Corynebacterium	0.82	1.61	0.67	1.29
Cupriavidus	0.06	0.09	0.07	0.06
Curtobacterium	0	0	0.07	0
Cutibacterium	2.79	3.06	3.02	2.98
Cytobacillus	0.08	3.31	0	0
Deinococcus	0.03	0	0	0
Delftia	0.61	0.64	0.67	0.62
Dermacoccus	0.11	0.04	0	0.03
Dietzia	0.08	0.14	0	0
Duffyella	0	0	0.03	0.05
Enterococcus	0.29	0.18	0.3	0.22
Epilithonimonas	0.16	0.16	0	1.04
Escherichia	48.92	27.02	54.02	31.87
Eubacterium	0.17	0	0.04	0.09
Finegoldia	0	0	0	0.15
Fusobacterium	0.16	0	0	0
Gemella	0	0	0	0.29
Gordonia	0.03	0.05	0	0
Gulosibacter	0.08	0	0	0
Halomonas	0.14	0.17	0.16	0.21
Herbaspirillum	0.11	0.38	0.1	0.07
Histophilus	1.29	0.71	0.12	0.19
Hoylesella	0	0	0	1.68
Janibacter	0	0.06	0	0
Klebsiella	21.87	30.99	25.35	39.02
Kocuria	0.22	0.21	0.08	0.25
Lautropia	0.02	0	0	0
Leclercia	0	0	0.06	0
Lelliottia	0	0	0.09	0
Luteibacter	0.04	0.03	0.05	0.04
Metamycoplasma	0.07	0	0	0.04
Methylobacterium	0.48	3.29	0.55	0.46
Methylorubrum	0.07	0.38	0.09	0
Microbacterium	0	0	0.1	0.12
Micrococcus	0.36	0.29	0.28	0.23
Micropruina	0.05	0	0	0
Moraxella	0.4	0.65	0.26	0.36
Morganella	0.1	0	0.03	0
Mycobacterium	0.04	0	0	0
Mycoplasmopsis	0.94	0.04	0.02	0.26
Neisseria	0	0	0	0.06
Niallia	0	0.03	0	0
Nocardioides	0.13	0	0	0
Paenibacillus	0.04	1.92	0	0
Pantoea	0.04	0	0.03	0
Paraburkholderia	4.96	4.94	5	5.09
Paracoccus	0.3	0.16	0.25	0.18
Pasteurella	0	0	0	0.12
Pauljensenia	0	0	0.05	0
Phascolarctobacterium	0.01	0	0.01	0
Providencia	0.08	0.06	0.07	0
Pseudomonas	1.22	1.18	1.18	2.09
Pseudonocardia	0.09	0.12	0	0
Psychrobacter	0	0	0.03	0
Ralstonia	1.36	1.29	1.23	1.21
Rhodococcus	0.06	0	0	0
Roseomonas	0	0	0.05	0
Rothia	0	0	0	0.02
Salmonella	0	0	0	2.82
Schaalia	0	0.03	0	0
Schlegelella	0	0.04	0.02	0
Serratia	0.2	0.32	0.27	0.26
Sphingobium	0.17	0	0	0
Sphingomonas	0.62	6.93	0.5	0.49
Staphylococcus	2.89	4.52	1.83	1.99
Stenotrophomonas	0.64	0.52	0.63	0.49
Streptobacillus	0.28	0	0	0
Streptococcus	0	0	0	0.12
Stutzerimonas	0.18	0.11	0.13	0.18
Tannerella	0	0	0	0
Ureaplasma	0	0	0	0.03
Variovorax	0.04	0	0.05	0
Xanthomonas	2.63	0.11	0.04	0.04

## Sheet: Species
Species	% Bull 1	% Bull 2	% Bull 3	% Bull 4
Achromobacter xylosoxidans	0.14	0.21	0	0
Acidovorax temperans	0	0	0	0.08
Acinetobacter johnsonii	0.19	0.46	0.37	0.35
Acinetobacter lwoffii	0	0	0	0.16
Acinetobacter radioresistens	0.03	0	0.03	0
Acinetobacter sp. TAC-1	0.1	0	0.1	0
Acinetobacter ursingii	0.46	0.2	0.15	0.17
Actinomyces sp. oral taxon 414	0	0.04	0.04	0
Agrobacterium tumefaciens	0.07	0	0	0
Bacillus sp. Y1	0.13	0.62	0.03	0
Bacteroides helcogenes	0.09	0	0	0
Bifidobacterium longum	0	0.11	0.17	0.09
Bosea sp. RAC05	0	0.2	0	0
Bradyrhizobium sp. SK17	0.24	0.29	0.42	0.26
Brevibacillus choshinensis	0	0.82	0	0
Brevibacterium linens	0.07	0	0	0
Brevibacterium pigmentatum	0.04	0	0	0
Brevundimonas albigilva	0.22	0	0	0
Brevundimonas nasdae	0.55	0.53	0.46	0.54
Burkholderia contaminans	1.01	0.31	0.36	0.77
Chryseobacterium capnotolerans	0.04	0	0.05	0
Chryseobacterium manosquense	0	0.1	0.07	0.74
Clostridium botulinum	0.11	0.2	0	0.05
Comamonas sp. B21-038	0	0	0.01	0
Comamonas testosteroni	0	0.14	0.08	0
Comamonas thiooxydans	0	0	0.04	0
Corynebacterium accolens	0	0	0.03	0
Corynebacterium amycolatum	0.32	0.5	0.18	0.58
Corynebacterium aurimucosum	0	0	0.02	0
Corynebacterium ihumii	0.05	0.04	0.02	0.09
Corynebacterium kefirresidentii	0.03	0.35	0.04	0.08
Corynebacterium kroppenstedtii	0	0	0	0.04
Corynebacterium maris	0.02	0	0	0
Corynebacterium matruchotii	0.01	0	0	0
Corynebacterium propinquum	0.05	0	0	0.05
Corynebacterium sanguinis	0.07	0.11	0.11	0.18
Corynebacterium singulare	0	0.05	0	0.05
Corynebacterium tuberculostearicum	0.21	0.51	0.22	0.18
Corynebacterium ureicelerivorans	0.05	0	0.05	0.04
Corynebacterium xerosis	0	0.05	0	0
Cupriavidus basilensis	0.04	0.09	0.07	0.06
Cupriavidus metallidurans	0.02	0	0	0
Curtobacterium sp. MR_MD2014	0	0	0.07	0
Cutibacterium acnes	2.65	2.9	2.88	2.83
Cutibacterium granulosum	0.14	0.16	0.13	0.16
Cytobacillus oceanisediminis	0.08	3.31	0	0
Deinococcus wulumuqiensis	0.03	0	0	0
Delftia acidovorans	0.61	0.64	0.67	0.62
Dermacoccus nishinomiyaensis	0.11	0.04	0	0.03
Dietzia kunjamensis	0	0.14	0	0
Dietzia psychralcaliphila	0.08	0	0	0
Duffyella gerundensis	0	0	0.03	0.05
Enterococcus avium	0.19	0.11	0.2	0.16
Enterococcus thailandicus	0.1	0.06	0.1	0.07
Epilithonimonas vandammei	0.16	0.16	0	1.04
Escherichia coli	48.92	27.02	54.02	31.87
Eubacterium limosum	0.17	0	0.04	0.09
Finegoldia magna	0	0	0	0.15
Fusobacterium gastrosuis	0.16	0	0	0
Gemella haemolysans	0	0	0	0.29
Gordonia bronchialis	0.03	0	0	0
Gordonia terrae	0	0.05	0	0
Gulosibacter sediminis	0.08	0	0	0
Halomonas tianxiuensis	0.14	0.17	0.16	0.21
Herbaspirillum huttiense	0.11	0.38	0.1	0.07
Histophilus somni	1.29	0.71	0.12	0.19
Hoylesella buccalis	0	0	0	1.68
Janibacter limosus	0	0.06	0	0
Klebsiella pneumoniae	21.87	30.99	25.35	39.02
Kocuria palustris	0.12	0.07	0.04	0.07
Kocuria rhizophila	0.07	0.08	0	0.15
Kocuria rosea	0.03	0.06	0.04	0.03
Lautropia mirabilis	0.02	0	0	0
Leclercia adecarboxylata	0	0	0.06	0
Lelliottia amnigena	0	0	0.09	0
Luteibacter anthropi	0.04	0.03	0.05	0.04
Metamycoplasma canadense	0.07	0	0	0.04
Methylobacterium aquaticum	0.04	1.08	0.03	0
Methylobacterium brachiatum	0.06	1.64	0.09	0
Methylobacterium currus	0	0.34	0	0
Methylobacterium organophilum	0	0	0.05	0
Methylobacterium radiodurans	0.09	0.13	0.08	0.46
Methylobacterium radiotolerans	0.28	0	0.3	0
Methylobacterium sp. FF17	0	0.1	0	0
Methylorubrum populi	0.07	0.38	0.09	0
Microbacterium aurum	0	0	0	0.12
Microbacterium foliorum	0	0	0.1	0
Micrococcus luteus	0.36	0.29	0.28	0.23
Micropruina glycogenica	0.05	0	0	0
Moraxella osloensis	0.4	0.65	0.26	0.36
Morganella morganii	0.1	0	0.03	0
Mycobacterium xenopi	0.04	0	0	0
Mycoplasmopsis bovigenitalium	0.94	0	0.02	0.26
Mycoplasmopsis californica	0	0.04	0	0
Neisseria gonorrhoeae	0	0	0	0.06
Niallia sp. RD1	0	0.03	0	0
Nocardioides sp. S5	0.13	0	0	0
Paenibacillus albicereus	0	0.05	0	0
Paenibacillus sp. B01	0.04	1.87	0	0
Pantoea agglomerans	0.04	0	0.03	0
Paraburkholderia fungorum	4.96	4.94	5	5.09
Paracoccus marcusii	0.04	0	0	0
Paracoccus sanguinis	0.09	0.16	0.25	0.18
Paracoccus yeei	0.17	0	0	0
Pasteurella multocida	0	0	0	0.12
Pauljensenia hongkongensis	0	0	0.05	0
Phascolarctobacterium faecium	0.01	0	0.01	0
Providencia rettgeri	0.08	0.06	0.07	0
Pseudomonas fluorescens	0.14	0.19	0.22	0.31
Pseudomonas protegens	0.63	0.4	0.61	1.15
Pseudomonas putida	0.45	0.59	0.34	0
Pseudomonas sp. 02C 26	0	0	0	0.63
Pseudonocardia sp. AL041005-10	0.09	0.12	0	0
Psychrobacter sanguinis	0	0	0.03	0
Ralstonia insidiosa	0.39	0.4	0.33	0.26
Ralstonia mannitolilytica	0.05	0.07	0.05	0.05
Ralstonia pickettii	0.93	0.81	0.85	0.76
Ralstonia solanacearum	0	0	0	0.13
Rhodococcus fascians	0.06	0	0	0
Roseomonas gilardii	0	0	0.05	0
Rothia mucilaginosa	0	0	0	0.02
Salmonella enterica	0	0	0	2.82
Schaalia odontolytica	0	0.03	0	0
Schlegelella aquatica	0	0.04	0.02	0
Serratia liquefaciens	0.2	0.17	0.27	0.16
Serratia marcescens	0	0.15	0	0.1
Sphingobium yanoikuyae	0.17	0	0	0
Sphingomonas aliaeris	0	0.02	0	0
Sphingomonas hankookensis	0.04	0.04	0	0.05
Sphingomonas koreensis	0	2.49	0.05	0
Sphingomonas melonis	0.39	2.41	0.24	0.26
Sphingomonas paucimobilis	0.09	1.23	0.06	0.07
Sphingomonas sp. AAP5	0	0.6	0	0
Sphingomonas sp. FARSPH	0	0.05	0.05	0
Sphingomonas sp. NIC1	0.1	0.08	0.09	0.1
Staphylococcus aureus	1.1	1.39	0.97	1.35
Staphylococcus capitis	0.13	0.1	0.16	0.17
Staphylococcus cohnii	0	0	0	0.05
Staphylococcus epidermidis	0.72	2.06	0.34	0.25
Staphylococcus haemolyticus	0.33	0	0.15	0.07
Staphylococcus hominis	0.32	0.12	0.21	0.08
Staphylococcus pasteuri	0	0.1	0	0
Staphylococcus pettenkoferi	0	0	0	0.03
Staphylococcus warneri	0.29	0.75	0	0
Stenotrophomonas maltophilia	0.63	0.52	0.63	0.49
Stenotrophomonas rhizophila	0.02	0	0	0
Streptobacillus moniliformis	0.28	0	0	0
Streptococcus mitis	0	0	0	0.12
Stutzerimonas stutzeri	0.18	0.11	0.13	0.18
Tannerella forsythia	0	0	0	0
Ureaplasma diversum	0	0	0	0.03
Variovorax paradoxus	0.04	0	0.05	0
Xanthomonas campestris	2.63	0.11	0.04	0.04
